# Supplementary material for: Ultrasound-Assisted Dispersive Solid-Phase Filter Extraction Coupled with Green Supercritical Fluid Chromatography Methodology for Simultaneous Determination of Hindered Phenolic Antioxidant Migration from Food Contact Materials
Source: Foods. 2025 Jun 28;14(13):2301. doi: 10.3390/foods14132301 (PMC12248536; doi:10.3390/foods14132301)
Supplement: Supplementary file 1 [file foods-14-02301-s001.zip]

Archive with 1 entries (1 files):
- foods-3720577-supplementary.pdf
